# Supplementary material for: Waist Circumference as an Independent Marker of Insulin Resistance: Evidence from a Nationwide Korean Population Study
Source: J Clin Med. 2025 Nov 10;14(22):7957. doi: 10.3390/jcm14227957 (PMC12653953; doi:10.3390/jcm14227957)
Supplement: Supplementary file 1 [file jcm-14-07957-s001.zip]

Archive with 1 entries (1 files):
- jcm-3946284-supplementary.pdf
